# Supplementary material for: Evidence for placebo effects on physical but not on biochemical outcome parameters: a review of clinical trials
Source: BMC Med. 2007 Mar 19;5:3. doi: 10.1186/1741-7015-5-3 (PMC1847831; doi:10.1186/1741-7015-5-3)
Supplement: Additional File 1 — Parameters of trials contributing to the physical and biochemical subgroups of the first dataset (placebo versus baseline) [file 1741-7015-5-3-S1.xls]

## Sheet: table1
Table 2 - Parameters of trials contributing to the physical and biochemical subgroups of the first dataset (placebo versus baseline)
Disorder [Ref.]	Parameter (Units)	n Baseline/Placebo	Mean Baseline (SD)	Mean Placebo (SD)	Significance
Physical Parameters
Achalasia [8]	Maximal width of esophagus (cm)	10/10	5.00 (1.90)	4.90 (1.90)	no
Anal fissure [9]	Anodermal blood flow (mmol/L)	39/39	24.90 (11.10)	28.10 (10.20)	no
Asthma [10]	FEV-1	86/ m.d.	m.d.	m.d.	yes
Asthma [11]	FEV-1 (L)	47/47	2.29 (0.34)	2.44 (0.34)	yes
Asthma [12]	PEF (L/min)	131/131	270.52 (78.40)	288.29 (85.03)	yes
Asthma [13]	FEV-1, maximal decrease (%)	56/54	38.50 (11.80)	32.40 (14.41)	yes
Asthma [14]	FEV-1 (L)	36/36	2.96 (0.29)	3.07 (0.24)	no
Benign prostatic hyperplasia [15]	Residual volume (mL/sec)	91/91	64.80 (23.50)	54.30 (27.60)	yes
Benign prostatic hyperplasia [16]	Mean flow rate (mL/sec)	300/300	5.60 (2.10)	5.80 (2.30)	no
Benign prostatic hyperplasia [17]	Peak flow rate (mL/sec)	305/294	10.40 (2.60)	11.60 (4.11)	yes
Chronic bronchitis [18]	FVC (mL/sec)	20/20	2.57 (0.58)	2.63 (0.76)	no
Hypertension [19]	Diastolic BP (mm Hg)	20/20	87.60 (13.86)	84.20 (9.84)	no
Hypertension [20]	Diastolic BP (mm Hg)	186/186	99.00 (7.00)	94.00 (7.00)	yes
Hypertension [21]	Diastolic BP	27/27	m.d.	m.d.	no
Hypertension [22]	Diastolic BP (mm Hg)	40/40	98.50 (5.06)	97.20 (5.06)	no
Orthostatic hypotension [23]	Systolic BP (mm Hg)	81/74	-2.00 (12.78)	6.00 (27.61)	yes
Biochemical Parameters
Acromegaly [24]	IGF-1 (103 U/L)	47/47	5.00 (3.63)	4.50 (3.63)	no
Acromegaly [25]	IGF-1 (ng/mL)	31/31	670.00 (288.00)	640.00 (288.00)	no
Chronic heart failure [26]	Endothelin-1 (pg/L)	12/12	33.20 (14.40)	33.20 (10.80)	no
Chronic heart failure [27]	Coenzyme Q10 (µg/mL)	23/23	0.92 (0.34)	0.96 (0.45)	no
Chronic hepatitis C [28]	ALT (U/L)	29/29	153.00 (70.01)	140.40 (80.24)	no
Chronic hepatitis C [29]	ALT (µkat/L)	19/19	4.72 (2.61)	3.90 (2.90)	no
Coronary disease [30]	Total cholesterol (mmol/L)	967/948	5.81 (1.11)	5.77 (4.16)	no
Crohn's disease [31]	Cortisol	66/ m.d.	m.d.	m.d.	no
Crohn's disease [32]	CRP (mg/L)	25/25	12.80 (13.90)	14.80 (18.60)	no
Diabetes mellitus [33]	HbA1c (%)	17/17	7.90 (1.24)	8.00 (1.24)	no
Hypercholesterolaemia [34]	LDL cholesterol (mmol/L)	43/43	7.47 (1.70)	7.32 (1.66)	no
Hypercholesterolaemia [35]	LDL cholesterol (mg/dL)	51/51	159.00 (28.57)	157.00 (28.57)	no
Diabetes mellitus [36]	CRP	17/ m.d.	m.d.	m.d.	no
Primary hyperparathyroidism [37]	PTH	18/ m.d.	m.d.	m.d.	no
Urinary tract infection [38]	Vaginal pH	24/24	5.80 (5.88)	6.10 (9.80)	no
Rheumatoid arthritis [39]	ESR (mm/h)	58/58	37.50 (12.05)	33.20 (12.05)	yes
Rheumatoid arthritis [40]	CRP (mg/L)	231/231	16.40 (17.60)	17.00 (33.44)	no
Venous leg ulcers [41]	Fibrinolytic activity	15/15	3.90 (0.50)	4.10 (0.60)	no
Abbreviations: n = number of patients; ALT = alanine aminotransferase; BP = blood pressure; CRP = C-reactive protein; ESR = erythrocyte sedimentation rate; FVC = forced vital capacity; FEV-1 = forced expiratory volume in one second; HbA1c = glycated hemoglobin; IGF-1 = insulin-like growth factor 1; LDL = low-density lipoprotein; m.d. = missing data; PEF = peak expiratory flow rate; PTH = parathyr…
