# Supplementary material for: Evidence for placebo effects on physical but not on biochemical outcome parameters: a review of clinical trials
Source: BMC Med. 2007 Mar 19;5:3. doi: 10.1186/1741-7015-5-3 (PMC1847831; doi:10.1186/1741-7015-5-3)
Supplement: Additional File 2 — Parameters of trials contributing to the physical and biochemical subgroups of the second dataset (placebo versus no treatment) [file 1741-7015-5-3-S2.xls]

## Sheet: table_3
Table 3 - Parameters of trials contributing to the physical and biochemical subgroups of the second dataset (placebo versus no treatment)
Disorder [Ref.]	Parameter (Units)	n Untreated/Placebo	Mean Untreated (SD)	Mean Placebo (SD)	Significance
Physical Parameters
Asthma [42]	PEF, max. decrease (%)	44/44	46.88 (16.16)	34.93 (16.70)	yes
Asthma [43]	FEV-1 (change %)	24/24	1.22 (0.46)	1.23 (0.46)	no
Asthma [44]	FEV-1, post-exercise drop (%)	13/13	24.53 (16.38)	22.11 (16.38)	no
Benign prostatic hyperplasia [45]	Minimum urethral opening pressure (cm H20)	42/40	79.30 (28.34)	72.10 (27.95)	no
Common cold [46]	Nasal discharge weight (g/h)	187/188	2.55 (3.46)	1.86 (3.46)	no
Common cold [47]	Nasal discharge weight (g/h)	136/137	1.87 (3.46)	1.67 (3.46)	no
Dry eye [48]	Tear volume (mm)	40/40	16.00 (6.00)	16.00 (6.00)	no
Hypertension [49]	Diastolic BP (mmHg)	10/11	3.90 (7.30)	1.60 (5.60)	no
Hypertension [50]	Diastolic BP (mmHg)	34/34	0.70 (6.50)	0.20 (7.70)	no
Hypertension [51]	Diastolic BP (mmHg)	14/13	89.00 (10.00)	86.00 (10.00)	no
Hypertension [52]	Diastolic BP (mmHg)	9/4	95.60 (7.60)	99.00 (2.70)	no
Hypertension [53]	Diastolic BP (mmHg)	8/7	95.00 (3.00)	93.00 (5.00)	no
Hypertension [54]	Diastolic BP (mmHg)	12/12	95.05 (4.84)	94.15 (4.84)	no
Hypertension [55]	Diastolic BP (mmHg)	6/6	108.00 (20.00)	107.00 (17.00)	no
Hypertension [56]	Diastolic BP (mmHg)	13/14	104.50 (11.00)	92.50 (9.80)	yes
Hypertension [57]	Diastolic BP (mmHg)	27/60	64.10 (13.90)	66.50 (9.70)	no
Hypertension [58]	Diastolic BP (mmHg)	7/7	0.71 (1.44)	1.43 (2.53)	no
Ileus [59]	Intestinal peristalsis (hours)	150/150	95.40 (33.00)	94.40 (40.70)	no
Swelling, postoperative [60]	Volume (ccm)	50/25	39.00 (21.50)	23.00 (12.00)	yes
Swelling. postoperative [61]	Volume (ccm)	25/25	39.00 (20.00)	31.00 (9.50)	no
Biochemical Parameters
Blood loss anaemia [62]	Hemoglobin (mg/dL)	33/26	13.50 (1.25)	13.60 (1.25)	no
Diabetes mellitus [63]	HbA1c (%)	27/30	8.70 (0.63)	8.70 (0.94)	no
Hypercholesterolaemia [64]	Total cholesterol (mmol/L)	226/227	6.75 (0.53)	6.83 (0.54)	no
Hypercholesterolaemia [65]	Total cholesterol (mmol/L)	11/11	8.67 (1.56)	9.04 (1.36)	no
Hyperglycaemia [66]	Plasma glucose (mmol/L)	57/58	5.90 (0.60)	6.20 (1.20)	no
Hyperprolactinaemia [67]	Prolactin (µg/L)	16/18	35.00 (20.00)	44.00 (34.00)	no
Abbreviations: n = number of patients; BP = blood pressure; FEV-1 = forced expiratory volume in one second; HbA1c = glycated hemoglobin; PEF = peak expiratory flow rate.
